# Supplementary material for: Rft1 catalyzes lipid-linked oligosaccharide translocation across the ER membrane
Source: Nat Commun. 2024 Jun 17;15:5157. doi: 10.1038/s41467-024-48999-3 (PMC11182771; doi:10.1038/s41467-024-48999-3)
Supplement: Supplementary file 4 — Source data [file 41467_2024_48999_MOESM4_ESM.xlsx]

## Sheet: Fig. 2
Fig. 2d						Fig. 2e					Fig. 2f
protein-free M5GN2 / (M3GN2 + M2GN2) (%)						ScRft1					protein-free M5GN2 / (M5GN2 + M3GN2)(%)
time (h)	1	2	3			PPR	M5GN2 / (M3GN2 + M2GN2) (%)					1	2	3
0	100	100	100	100		0	60.1	59.51	67.3		0	100	100	100	100
0.5	80.15	83.85	88.23	84.0767		1	43.75	44.91	36.88		4	48.21	49.63	60.61	52.5382
1	62.97	63.5	58.29	61.5867		2	28.47	23.22	20.46
2	60.61	51.14	61.16	57.6367		3	20.59	25.71	21.37
4	51.59	49.74	58.17	53.1667		4	17.93	20.45	24.33		ScRft1 M5GN2 / (M5GN2 + M3GN2)(%)
T+1	0.72	0	0	0.24								1	2	3
											0	100	100	100	100
HhAgl22 M5GN2 / (M3GN2 + M2GN2) (%)											4	16.17	21.88	19.92	19.1727
	1	2	3
0	100	100	100	100
0.5	69.92	70.49	74.96	71.79							HsRft1 M5GN2 / (M5GN2 + M3GN2)(%)
1	49.67	57.46	56.05	54.3933								1	2	3
2	44.74	46.26	50.89	47.2967							0	100	100	100	100
4	47.98	45.04	48.21	47.0767							4	8.21	2.77	19.1	7.5733
T+1	0	0	0	0
HhAgl23 M5GN2 / (M3GN2 + M2GN2) (%)
	1	2	3
0	100	100	100	100
0.5	71.73	76.15	69.52	72.4667
1	40.85	42.1	44.9	42.6167
2	19.92	21.83	22.17	21.3067
4	2.75	4.56	9.69	5.66667
T+1	0	0	0	0
ScRft1 M5GN2 / (M3GN2 + M2GN2) (%)
	1	2	3
0	100	100	100	100
0.5	72.33	69.78	63.14	68.4167
1	43.69	48.07	48.8	46.8533
2	18.1	20.27	28.09	22.1533
4	3.28	6.71	10.5	6.83
T+1	0	0	0	0

## Sheet: Fig. 3
Fig. 3a							Fig. 3d
	ScRft1						protein-free (M5GN2 / (M5GN2 + M3GN2)
	OD660							1	2	3
0 h	0.048	0.049	0.044	0.047			0	100	100	100	100
4	0.071	0.087	0.091	0.083			2	51.14	60.61	61.16	57.4457
8	0.289	0.42	0.315	0.341333
12	0.825	0.964	0.776	0.855
16	1.238	1.331	1.269	1.27933			WT (M5GN2 / (M5GN2 + M3GN2)
20	1.445	1.479	1.52	1.48133				1	2	3
24	1.624	1.588	1.621	1.611			0	100	100	100	100
28	1.622	1.58	1.589	1.597			2	0.88	8.05	8.21	3.87442
32	1.618	1.568	1.606	1.59733
36	1.612	1.585	1.623	1.60667
							HRD3 (M5GN2 / (M5GN2 + M3GN2)
	HRD3							1	2	3
	OD660						0	100	100	100	100
0 h	0.045	0.048	0.046	0.0463333			2	51.59	56.13	49.92	52.4822
4	0.06	0.077	0.08	0.0723333
8	0.102	0.122	0.116	0.113333
12	0.257	0.269	0.301	0.275667
16	0.611	0.707	0.798	0.705333
20	0.885	0.911	0.994	0.93
24	1.02	1.1	1.09	1.07
28	1.237	1.27	1.3	1.269
32	1.301	1.3	1.3	1.30033
36	1.298	1.34	1.3	1.31267

## Sheet: Fig. 4
Fig. 4b
protein-free M3GN2 / (M3GN2 + M2GN2)(%)
	1	2	3
0 h	100	100	100	100
1	76.39	70.49	72.1	72.9933
2	66.86	68.71	60.1	65.2233
4	58.92	52.53	46.92	52.79
T+1	6.63	0	8.05	4.89333
Agl23 M3GN2 / (M3GN2 + M2GN2)(%)
	1	2	3
0	100	100	100	100
1	67.67	70.26	73.02	70.3167
2	49.71	57.66	49.19	52.1867
4	11.4	14.75	16.87	14.34
T+1	5.89	7.99	6.51	6.79667
ScRft1 M3GN2 / (M3GN2 + M2GN2)(%)
	1	2	3
0	100	100	100	100
1	72.95	74.65	76.27	74.6233
2	57.93	58.84	67.13	61.3
4	48.33	49.29	56.79	51.47
T+1	0	9.49	9.38	6.29

## Sheet: Supplementary Fig. 1
Supplementary Fig. 1b
	peak area		ratio			relative value of M5GN2
	GN2	M5GN2	GN2	M5GN2
0 h	44414739	832578	98.1599	1.84006		0.0187455
6 h	4767530	410473	92.0728	7.92725		0.0860976
12 h	3612309	4105004	46.8079	53.1921		1.13639

## Sheet: Supplementary Fig. 6
Supplementary Fig. 6c
	TDH1	HRD3				WT	HRD3
WT	1460.33	1371	0.938827			0.938827	1.71044
HRD3	1624.33	2778.33	1.71045			1.01828	1.72791
						1.01315	2.01949
WT	1495.33	1522.67	1.01828		P value	0.00131509
HRD3	1339	2313.67	1.72791
WT	1445	1464	1.01315
HRD3	1368	2762.67	2.01949

## Sheet: Supplementary Fig. 7
Supplementary Fig. 7b
	peak area		ratio			relative value of M5GN2
	GN2	M5GN2	GN2	M5GN2
WT	3811982	53122	98.6256	1.3744		0.0139355
Galpr-RFT1	3717777	3699167	50.1255	49.8745		0.994994
rft1+HRD3	20509531	7570414	73.0398	26.9602		0.369117
